# Supplementary material for: The Effectiveness of Mobile Cloud 12-Lead Electrocardiogram Transmission System in Patients with ST-Segment Elevation Myocardial Infarction
Source: Medicina (Kaunas). 2022 Feb 6;58(2):247. doi: 10.3390/medicina58020247 (PMC8876768; doi:10.3390/medicina58020247)
Supplement: Supplementary file 1 [file medicina-58-00247-s001.zip]

Archive with 1 entries (1 files):
- medicina-1567789-supplementary.pdf
